# Supplementary material for: The Potential Impact of Edible Fruit Extracts on Bacterial Nucleases in Preliminary Research—In Silico and In Vitro Insight
Source: Int J Mol Sci. 2025 Feb 19;26(4):1757. doi: 10.3390/ijms26041757 (PMC11855197; doi:10.3390/ijms26041757)
Supplement: Supplementary file 1 [file ijms-26-01757-s001.zip]

Archive with 1 entries (1 files):
- ijms-3463143-supplementary.pdf
